# Supplementary material for: The Risk of Ventricular Arrhythmias between Alcohol Septal Ablation and Septal Myectomy in Hypertrophic Cardiomyopathy: A Meta-Analysis on Septal Reduction Therapy
Source: Rev Cardiovasc Med. 2022 Nov 30;23(12):391. doi: 10.31083/j.rcm2312391 (PMC11270481; doi:10.31083/j.rcm2312391)
Supplement: Supplementary file 1 [file 2153-8174-23-12-391-s1.zip]

Archive with 3 entries (2 files):
- 2153-8174-23-12-391-s1/
- 2153-8174-23-12-391-s1/PRISMA_2020_checklist.pdf
- 2153-8174-23-12-391-s1/SupplementaryFile.pdf
